# Supplementary material for: Didymin improves UV irradiation resistance in C. elegans
Source: PeerJ. 2019 Jan 9;6:e6218. doi: 10.7717/peerj.6218 (PMC6330030; doi:10.7717/peerj.6218)
Supplement: Supplemental Information 1 [file peerj-07-6218-s001.xlsx]

## Sheet: figure 1
concentration of didymin	0 mM	0.05 mM	0.1 mM	0.2 mM	0.5 mM	1 mM
survival days of NO.1 worm	14	14	14	14	14	14
survival days of NO.2 worm	14	14	14	14	14	14
survival days of NO.3 worm	14	14	14	14	14	14
survival days of NO.4 worm	14	14	14	14	14	14
survival days of NO.5 worm	14	14	14	14	14	14
survival days of NO.6 worm	14	14	14	14	14	14
survival days of NO.7 worm	14	14	15	14	14	14
survival days of NO.8 worm	14	14	15	14	14	14
survival days of NO.9 worm	14	14	15	14	14	14
survival days of NO.10 worm	14	14	15	14	14	14
survival days of NO.11 worm	14	14	15	14	14	14
survival days of NO.12 worm	14	14	15	14	14	14
survival days of NO.13 worm	14	15	15	15	15	14
survival days of NO.14 worm	14	15	15	15	15	14
survival days of NO.15 worm	14	15	15	15	15	14
survival days of NO.16 worm	14	15	15	15	15	14
survival days of NO.17 worm	14	15	16	15	15	14
survival days of NO.18 worm	14	15	16	15	15	14
survival days of NO.19 worm	14	15	16	16	15	14
survival days of NO.20 worm	14	15	16	16	15	14
survival days of NO.21 worm	14	15	16	16	15	14
survival days of NO.22 worm	14	15	16	16	15	14
survival days of NO.23 worm	15	16	17	16	15	15
survival days of NO.24 worm	15	16	17	16	15	15
survival days of NO.25 worm	15	16	17	16	15	15
survival days of NO.26 worm	15	16	17	16	15	15
survival days of NO.27 worm	15	16	17	16	15	15
survival days of NO.28 worm	15	16	17	16	15	15
survival days of NO.29 worm	15	16	17	16	15	15
survival days of NO.30 worm	15	16	17	16	15	15
survival days of NO.31 worm	15	16	17	17	15	15
survival days of NO.32 worm	15	16	17	17	15	15
survival days of NO.33 worm	15	16	17	17	16	15
survival days of NO.34 worm	15	16	17	17	16	15
survival days of NO.35 worm	15	16	17	17	16	15
survival days of NO.36 worm	15	16	17	17	16	15
survival days of NO.37 worm	16	16	17	17	16	15
survival days of NO.38 worm	16	16	17	17	16	15
survival days of NO.39 worm	16	16	17	17	16	15
survival days of NO.40 worm	16	16	17	17	16	15
survival days of NO.41 worm	16	16	17	17	16	15
survival days of NO.42 worm	16	16	17	17	16	15
survival days of NO.43 worm	16	17	17	17	16	15
survival days of NO.44 worm	16	17	17	17	16	15
survival days of NO.45 worm	16	17	18	17	16	15
survival days of NO.46 worm	16	17	18	17	16	15
survival days of NO.47 worm	16	17	18	17	16	15
survival days of NO.48 worm	16	17	18	17	16	15
survival days of NO.49 worm	16	17	18	18	16	16
survival days of NO.50 worm	16	17	18	18	16	16
survival days of NO.51 worm	16	17	18	18	16	16
survival days of NO.52 worm	16	17	18	18	16	16
survival days of NO.53 worm	16	18	18	18	16	16
survival days of NO.54 worm	16	18	18	18	16	16
survival days of NO.55 worm	16	18	18	18	16	16
survival days of NO.56 worm	16	18	18	18	16	16
survival days of NO.57 worm	16	18	18	18	17	16
survival days of NO.58 worm	16	18	18	18	17	16
survival days of NO.59 worm	17	18	19	18	17	16
survival days of NO.60 worm	17	18	19	18	17	16
survival days of NO.61 worm	17	18	19	18	17	16
survival days of NO.62 worm	17	18	19	18	17	16
survival days of NO.63 worm	17	18	19	18	17	16
survival days of NO.64 worm	17	18	19	18	17	16
survival days of NO.65 worm	17	19	19	18	17	16
survival days of NO.66 worm	17	19	19	18	17	16
survival days of NO.67 worm	17	19	19	18	17	16
survival days of NO.68 worm	17	19	19	18	17	16
survival days of NO.69 worm	17	19	19	19	17	16
survival days of NO.70 worm	17	19	19	19	17	16
survival days of NO.71 worm	17	19	19	19	17	16
survival days of NO.72 worm	17	19	19	19	17	16
survival days of NO.73 worm	17	19	20	19	17	16
survival days of NO.74 worm	17	19	20	19	17	16
survival days of NO.75 worm	17	19	20	19	18	16
survival days of NO.76 worm	17	19	20	19	18	16
survival days of NO.77 worm	17	19	20	20	18	17
survival days of NO.78 worm	17	19	20	20	18	17
survival days of NO.79 worm	17	19	20	20	18	17
survival days of NO.80 worm	17	19	20	20	18	17
survival days of NO.81 worm	17	20	20	20	18	17
survival days of NO.82 worm	17	20	20	20	18	17
survival days of NO.83 worm	17	20	20	20	18	17
survival days of NO.84 worm	17	20	20	20	18	17
survival days of NO.85 worm	18	20	20	20	19	17
survival days of NO.86 worm	18	20	20	20	19	17
survival days of NO.87 worm	18	20	21	20	19	17
survival days of NO.88 worm	18	20	21	20	19	17
survival days of NO.89 worm	18	20	21	20	19	17
survival days of NO.90 worm	18	20	21	20	19	17
survival days of NO.91 worm	18	21	21	20	19	17
survival days of NO.92 worm	18	21	21	20	19	17
survival days of NO.93 worm	18	21	22	20	19	17
survival days of NO.94 worm	18	21	22	20	19	17
survival days of NO.95 worm	18	21	22	21	19	17
survival days of NO.96 worm	18	21	22	21	19	17
survival days of NO.97 worm	18	21	22	21	19	18
survival days of NO.98 worm	18	21	22	21	19	18
survival days of NO.99 worm	18	22	22	21	20	18
survival days of NO.100 worm	18	22	22	21	20	18
survival days of NO.101 worm	18	22	22	21	20	18
survival days of NO.102 worm	18	22	22	21	20	18
survival days of NO.103 worm	19	22	22	22	20	18
survival days of NO.104 worm	19	22	22	22	20	18
survival days of NO.105 worm	19	22	22	22	20	18
survival days of NO.106 worm	19	22	22	22	20	18
survival days of NO.107 worm	19	23	22	22	20	18
survival days of NO.108 worm	19	23	22	22	20	18
survival days of NO.109 worm	19	24	22	22	20	18
survival days of NO.110 worm	19	24	22	22	20	18
survival days of NO.111 worm	19	24	22	22	20	18
survival days of NO.112 worm	19	24	22	22	20	18
survival days of NO.113 worm	19	24	23	22	20	18
survival days of NO.114 worm	19	24	23	22	20	18
survival days of NO.115 worm	19		23	22	21	18
survival days of NO.116 worm	19		23	22	21	18
survival days of NO.117 worm	20		23	23	21	19
survival days of NO.118 worm	20		23	23	21	19
survival days of NO.119 worm	20		23	23	21	19
survival days of NO.120 worm	20		23	23	21	19
survival days of NO.121 worm	20		24	23	21	19
survival days of NO.122 worm	20		24	23	21	19
survival days of NO.123 worm	20		24	23	22	19
survival days of NO.124 worm	20		24	23	22	19
survival days of NO.125 worm	20		24	24	22	19
survival days of NO.126 worm	20		24	24	22	19
survival days of NO.127 worm	20		24	24	22	19
survival days of NO.128 worm	20		24	24	22	19
survival days of NO.129 worm	20		24	25	23	20
survival days of NO.130 worm	20		24	25	23	20
survival days of NO.131 worm	20		25	25	23	20
survival days of NO.132 worm	20		25	25	23	20
survival days of NO.133 worm	20		25		23	20
survival days of NO.134 worm	20		25		23	20
survival days of NO.135 worm	21				23	20
survival days of NO.136 worm	21				23	20
survival days of NO.137 worm	21					20
survival days of NO.138 worm	21					20
survival days of NO.139 worm	21					20
survival days of NO.140 worm	21					20
survival days of NO.141 worm	21					20
survival days of NO.142 worm	21					20
survival days of NO.143 worm	21					20
survival days of NO.144 worm	21					20
survival days of NO.145 worm	21					21
survival days of NO.146 worm	21					21
survival days of NO.147 worm	22					21
survival days of NO.148 worm	22					21
survival days of NO.149 worm	22					21
survival days of NO.150 worm	22					21
survival days of NO.151 worm	22					21
survival days of NO.152 worm	22					21
survival days of NO.153 worm	22					21
survival days of NO.154 worm	22					21
survival days of NO.155 worm	22					21
survival days of NO.156 worm	22					21
survival days of NO.157 worm	22					21
survival days of NO.158 worm	22					21
survival days of NO.159 worm	23					22
survival days of NO.160 worm	23					22
survival days of NO.161 worm	23					22
survival days of NO.162 worm	23					22
survival days of NO.163 worm	23					22
survival days of NO.164 worm	23					22
survival days of NO.165 worm	24					22
survival days of NO.166 worm	24					22
survival days of NO.167 worm	24					22
survival days of NO.168 worm	24					22
survival days of NO.169 worm	24					22
survival days of NO.170 worm	24					22
survival days of NO.171 worm	24
survival days of NO.172 worm	24
survival days of NO.173 worm	24
survival days of NO.174 worm	24
