# Supplementary material for: Didymin improves UV irradiation resistance in C. elegans
Source: PeerJ. 2019 Jan 9;6:e6218. doi: 10.7717/peerj.6218 (PMC6330030; doi:10.7717/peerj.6218)
Supplement: Supplemental Information 3 [file peerj-07-6218-s003.xls]

## Sheet: figure 3
concentration of didymin	0 mM	0.1 mM		concentration of didymin	0 mM	0.1 mM
fluorescence microplate reader count of NO. 1 well	29083	15639		SOD activity（U/mg protein） of NO. 1 well	1.14	1.68
fluorescence microplate reader count of NO. 2 well	27849	14302		SOD activity（U/mg protein） of NO. 2 well	1.33	1.75
fluorescence microplate reader count of NO. 3 well	28401	16773		SOD activity（U/mg protein） of NO. 3 well	1.41	1.88
fluorescence microplate reader count of NO. 4 well	26540	16839		SOD activity（U/mg protein） of NO. 4 well	1.55	1.93
fluorescence microplate reader count of NO. 5 well	35274.2	15023		SOD activity（U/mg protein） of NO. 5 well	1.36	1.73
fluorescence microplate reader count of NO. 6 well	26344	16597		SOD activity（U/mg protein） of NO. 6 well	1.12	1.92
fluorescence microplate reader count of NO. 7 well	29940	17002		SOD activity（U/mg protein） of NO. 7 well	1.39	2.01
fluorescence microplate reader count of NO. 8 well	28034	15523		SOD activity（U/mg protein） of NO. 8 well	1.48	2.06
fluorescence microplate reader count of NO. 9 well	27439	16230		SOD activity（U/mg protein） of NO. 9 well	1.38	1.93
fluorescence microplate reader count of NO. 10 well	28224	14332		SOD activity（U/mg protein） of NO. 10 well	1.27	1.85
fluorescence microplate reader count of NO. 11 well	29340	16392
fluorescence microplate reader count of NO. 12 well	25693	15097
fluorescence microplate reader count of NO. 13 well	29813	15503
fluorescence microplate reader count of NO. 14 well	31203	16302
fluorescence microplate reader count of NO. 15 well	27098	15231
fluorescence microplate reader count of NO. 16 well	28176	15503
fluorescence microplate reader count of NO. 17 well	29013	16993
fluorescence microplate reader count of NO. 18 well	25951	13382
fluorescence microplate reader count of NO. 19 well	27726	14756
fluorescence microplate reader count of NO. 20 well	29473	15249
fluorescence microplate reader count of NO. 21 well	28011	16976
fluorescence microplate reader count of NO. 22 well	28472	14982
fluorescence microplate reader count of NO. 23 well	27797	15782
fluorescence microplate reader count of NO. 24 well	28794	16632
fluorescence microplate reader count of NO. 25 well	26489	14857
