# Supplementary material for: Didymin improves UV irradiation resistance in C. elegans
Source: PeerJ. 2019 Jan 9;6:e6218. doi: 10.7717/peerj.6218 (PMC6330030; doi:10.7717/peerj.6218)
Supplement: Supplemental Information 4 [file peerj-07-6218-s004.xlsx]

## Sheet: figure 4
concentration of didymin	0 mM	0.1 mM		concentration of didymin	0 mM	0.1 mM		concentration of didymin	0 mM	0.1 mM		concentration of didymin	0 mM	0.1 mM		concentration of didymin	0 mM	0.1 mM		concentration of didymin	0 mM	0.1 mM
survival days of NO.1 CF1588 worm after UV irradiation	0.5	0.5		survival days of NO.1 CF1038 worm after UV irradiation	1.5	1		survival days of NO.1 TJ1052 worm after UV irradiation	1.5	1.5		survival days of NO.1 RB759 worm after UV irradiation	2.5	2		survival days of NO.1 VC204 worm after UV irradiation	2.5	1.5		survival days of NO.1 DR1568 worm after UV irradiation	1.5	2.5
survival days of NO.2 CF1588 worm after UV irradiation	0.5	0.5		survival days of NO.2 CF1038 worm after UV irradiation	2	1.5		survival days of NO.2 TJ1052 worm after UV irradiation	1.5	1.5		survival days of NO.2 RB759 worm after UV irradiation	2.5	2		survival days of NO.2 VC204 worm after UV irradiation	2.5	1.5		survival days of NO.2 DR1568 worm after UV irradiation	1.5	2.5
survival days of NO.3 CF1588 worm after UV irradiation	0.5	0.5		survival days of NO.3 CF1038 worm after UV irradiation	2	1.5		survival days of NO.3 TJ1052 worm after UV irradiation	1.5	1.5		survival days of NO.3 RB759 worm after UV irradiation	2.5	2		survival days of NO.3 VC204 worm after UV irradiation	2.5	1.5		survival days of NO.3 DR1568 worm after UV irradiation	1.5	2.5
survival days of NO.4 CF1588 worm after UV irradiation	0.5	0.5		survival days of NO.4 CF1038 worm after UV irradiation	2.5	2		survival days of NO.4 TJ1052 worm after UV irradiation	2	1.5		survival days of NO.4 RB759 worm after UV irradiation	2.5	2		survival days of NO.4 VC204 worm after UV irradiation	3	2		survival days of NO.4 DR1568 worm after UV irradiation	1.5	2.5
survival days of NO.5 CF1588 worm after UV irradiation	0.5	0.5		survival days of NO.5 CF1038 worm after UV irradiation	2.5	2.5		survival days of NO.5 TJ1052 worm after UV irradiation	2	1.5		survival days of NO.5 RB759 worm after UV irradiation	2.5	2		survival days of NO.5 VC204 worm after UV irradiation	3	2		survival days of NO.5 DR1568 worm after UV irradiation	1.5	2.5
survival days of NO.6 CF1588 worm after UV irradiation	0.5	0.5		survival days of NO.6 CF1038 worm after UV irradiation	3	3		survival days of NO.6 TJ1052 worm after UV irradiation	2	1.5		survival days of NO.6 RB759 worm after UV irradiation	2.5	2		survival days of NO.6 VC204 worm after UV irradiation	3	2		survival days of NO.6 DR1568 worm after UV irradiation	1.5	2.5
survival days of NO.7 CF1588 worm after UV irradiation	0.5	0.5		survival days of NO.7 CF1038 worm after UV irradiation	4	3.5		survival days of NO.7 TJ1052 worm after UV irradiation	2	2		survival days of NO.7 RB759 worm after UV irradiation	2.5	2		survival days of NO.7 VC204 worm after UV irradiation	3.5	2		survival days of NO.7 DR1568 worm after UV irradiation	2	2.5
survival days of NO.8 CF1588 worm after UV irradiation	0.5	0.5		survival days of NO.8 CF1038 worm after UV irradiation	4	4.5		survival days of NO.8 TJ1052 worm after UV irradiation	2	2		survival days of NO.8 RB759 worm after UV irradiation	2.5	2		survival days of NO.8 VC204 worm after UV irradiation	3.5	2		survival days of NO.8 DR1568 worm after UV irradiation	2	2.5
survival days of NO.9 CF1588 worm after UV irradiation	0.5	0.5		survival days of NO.9 CF1038 worm after UV irradiation	4.5	4.5		survival days of NO.9 TJ1052 worm after UV irradiation	2	2		survival days of NO.9 RB759 worm after UV irradiation	3	3		survival days of NO.9 VC204 worm after UV irradiation	3.5	2		survival days of NO.9 DR1568 worm after UV irradiation	2	2.5
survival days of NO.10 CF1588 worm after UV irradiation	0.5	0.5		survival days of NO.10 CF1038 worm after UV irradiation	4.5	4.5		survival days of NO.10 TJ1052 worm after UV irradiation	2	2.5		survival days of NO.10 RB759 worm after UV irradiation	3	3		survival days of NO.10 VC204 worm after UV irradiation	3.5	2		survival days of NO.10 DR1568 worm after UV irradiation	2	3.5
survival days of NO.11 CF1588 worm after UV irradiation	0.5	0.5		survival days of NO.11 CF1038 worm after UV irradiation	5	5		survival days of NO.11 TJ1052 worm after UV irradiation	2	2.5		survival days of NO.11 RB759 worm after UV irradiation	3	3		survival days of NO.11 VC204 worm after UV irradiation	3.5	2		survival days of NO.11 DR1568 worm after UV irradiation	2	3.5
survival days of NO.12 CF1588 worm after UV irradiation	0.5	0.5		survival days of NO.12 CF1038 worm after UV irradiation	5	3.5		survival days of NO.12 TJ1052 worm after UV irradiation	2	2.5		survival days of NO.12 RB759 worm after UV irradiation	3	3		survival days of NO.12 VC204 worm after UV irradiation	3.5	2		survival days of NO.12 DR1568 worm after UV irradiation	2	3.5
survival days of NO.13 CF1588 worm after UV irradiation	0.5	0.5		survival days of NO.13 CF1038 worm after UV irradiation	5	3.5		survival days of NO.13 TJ1052 worm after UV irradiation	2	2.5		survival days of NO.13 RB759 worm after UV irradiation	3.5	4.5		survival days of NO.13 VC204 worm after UV irradiation	3.5	2		survival days of NO.13 DR1568 worm after UV irradiation	2	3.5
survival days of NO.14 CF1588 worm after UV irradiation	0.5	0.5		survival days of NO.14 CF1038 worm after UV irradiation	3.5	3.5		survival days of NO.14 TJ1052 worm after UV irradiation	2	2.5		survival days of NO.14 RB759 worm after UV irradiation	3.5	4.5		survival days of NO.14 VC204 worm after UV irradiation	3.5	2		survival days of NO.14 DR1568 worm after UV irradiation	2	3.5
survival days of NO.15 CF1588 worm after UV irradiation	0.5	0.5		survival days of NO.15 CF1038 worm after UV irradiation	3.5	3.5		survival days of NO.15 TJ1052 worm after UV irradiation	2	2.5		survival days of NO.15 RB759 worm after UV irradiation	3.5	4.5		survival days of NO.15 VC204 worm after UV irradiation	3.5	2		survival days of NO.15 DR1568 worm after UV irradiation	2	3.5
survival days of NO.16 CF1588 worm after UV irradiation	0.5	0.5		survival days of NO.16 CF1038 worm after UV irradiation	3.5	3.5		survival days of NO.16 TJ1052 worm after UV irradiation	2.5	2.5		survival days of NO.16 RB759 worm after UV irradiation	3.5	4.5		survival days of NO.16 VC204 worm after UV irradiation	3.5	2		survival days of NO.16 DR1568 worm after UV irradiation	2	4
survival days of NO.17 CF1588 worm after UV irradiation	0.5	0.5		survival days of NO.17 CF1038 worm after UV irradiation	3.5	3.5		survival days of NO.17 TJ1052 worm after UV irradiation	2.5	2.5		survival days of NO.17 RB759 worm after UV irradiation	4	4.5		survival days of NO.17 VC204 worm after UV irradiation	3.5	2		survival days of NO.17 DR1568 worm after UV irradiation	2	4
survival days of NO.18 CF1588 worm after UV irradiation	0.5	0.5		survival days of NO.18 CF1038 worm after UV irradiation	3.5	3.5		survival days of NO.18 TJ1052 worm after UV irradiation	2.5	2.5		survival days of NO.18 RB759 worm after UV irradiation	4	4.5		survival days of NO.18 VC204 worm after UV irradiation	3.5	2		survival days of NO.18 DR1568 worm after UV irradiation	2	4
survival days of NO.19 CF1588 worm after UV irradiation	0.5	1		survival days of NO.19 CF1038 worm after UV irradiation	3.5	3.5		survival days of NO.19 TJ1052 worm after UV irradiation	2.5	3		survival days of NO.19 RB759 worm after UV irradiation	4	4.5		survival days of NO.19 VC204 worm after UV irradiation	4.5	3.5		survival days of NO.19 DR1568 worm after UV irradiation	2.5	4.5
survival days of NO.20 CF1588 worm after UV irradiation	0.5	1		survival days of NO.20 CF1038 worm after UV irradiation	3.5	4		survival days of NO.20 TJ1052 worm after UV irradiation	2.5	3		survival days of NO.20 RB759 worm after UV irradiation	4	4.5		survival days of NO.20 VC204 worm after UV irradiation	4.5	3.5		survival days of NO.20 DR1568 worm after UV irradiation	2.5	4.5
survival days of NO.21 CF1588 worm after UV irradiation	0.5	1		survival days of NO.21 CF1038 worm after UV irradiation	3.5	4		survival days of NO.21 TJ1052 worm after UV irradiation	2.5	3		survival days of NO.21 RB759 worm after UV irradiation	4	4.5		survival days of NO.21 VC204 worm after UV irradiation	4.5	3.5		survival days of NO.21 DR1568 worm after UV irradiation	2.5	4.5
survival days of NO.22 CF1588 worm after UV irradiation	0.5	1		survival days of NO.22 CF1038 worm after UV irradiation	4	4		survival days of NO.22 TJ1052 worm after UV irradiation	2.5	3		survival days of NO.22 RB759 worm after UV irradiation	4	4.5		survival days of NO.22 VC204 worm after UV irradiation	4.5	3.5		survival days of NO.22 DR1568 worm after UV irradiation	2.5	5
survival days of NO.23 CF1588 worm after UV irradiation	1	1		survival days of NO.23 CF1038 worm after UV irradiation	4	4		survival days of NO.23 TJ1052 worm after UV irradiation	2.5	3		survival days of NO.23 RB759 worm after UV irradiation	4	4.5		survival days of NO.23 VC204 worm after UV irradiation	4.5	3.5		survival days of NO.23 DR1568 worm after UV irradiation	2.5	5
survival days of NO.24 CF1588 worm after UV irradiation	1	1		survival days of NO.24 CF1038 worm after UV irradiation	4	4		survival days of NO.24 TJ1052 worm after UV irradiation	2.5	3		survival days of NO.24 RB759 worm after UV irradiation	4	4.5		survival days of NO.24 VC204 worm after UV irradiation	4.5	3.5		survival days of NO.24 DR1568 worm after UV irradiation	2.5	5
survival days of NO.25 CF1588 worm after UV irradiation	1	1		survival days of NO.25 CF1038 worm after UV irradiation	4.5	4		survival days of NO.25 TJ1052 worm after UV irradiation	2.5	3.5		survival days of NO.25 RB759 worm after UV irradiation	4	5		survival days of NO.25 VC204 worm after UV irradiation	5	3.5		survival days of NO.25 DR1568 worm after UV irradiation	3	5.5
survival days of NO.26 CF1588 worm after UV irradiation	1	1		survival days of NO.26 CF1038 worm after UV irradiation	4.5	4		survival days of NO.26 TJ1052 worm after UV irradiation	2.5	3.5		survival days of NO.26 RB759 worm after UV irradiation	4	5		survival days of NO.26 VC204 worm after UV irradiation	5	3.5		survival days of NO.26 DR1568 worm after UV irradiation	3	5.5
survival days of NO.27 CF1588 worm after UV irradiation	1	1		survival days of NO.27 CF1038 worm after UV irradiation	4.5	4.5		survival days of NO.27 TJ1052 worm after UV irradiation	2.5	3.5		survival days of NO.27 RB759 worm after UV irradiation	4	5		survival days of NO.27 VC204 worm after UV irradiation	5	3.5		survival days of NO.27 DR1568 worm after UV irradiation	3	5.5
survival days of NO.28 CF1588 worm after UV irradiation	1	1		survival days of NO.28 CF1038 worm after UV irradiation	4.5	4.5		survival days of NO.28 TJ1052 worm after UV irradiation	3	3.5		survival days of NO.28 RB759 worm after UV irradiation	4	5		survival days of NO.28 VC204 worm after UV irradiation	5.5	3.5		survival days of NO.28 DR1568 worm after UV irradiation	3.5	5.5
survival days of NO.29 CF1588 worm after UV irradiation	1	1		survival days of NO.29 CF1038 worm after UV irradiation	4.5	4.5		survival days of NO.29 TJ1052 worm after UV irradiation	3	3.5		survival days of NO.29 RB759 worm after UV irradiation	4	5.5		survival days of NO.29 VC204 worm after UV irradiation	5.5	3.5		survival days of NO.29 DR1568 worm after UV irradiation	3.5	5.5
survival days of NO.30 CF1588 worm after UV irradiation	1	1		survival days of NO.30 CF1038 worm after UV irradiation	4.5	4.5		survival days of NO.30 TJ1052 worm after UV irradiation	3	3.5		survival days of NO.30 RB759 worm after UV irradiation	4	5.5		survival days of NO.30 VC204 worm after UV irradiation	5.5	3.5		survival days of NO.30 DR1568 worm after UV irradiation	3.5	5.5
survival days of NO.31 CF1588 worm after UV irradiation	1	1.5		survival days of NO.31 CF1038 worm after UV irradiation	4.5	4.5		survival days of NO.31 TJ1052 worm after UV irradiation	3.5	3.5		survival days of NO.31 RB759 worm after UV irradiation	4	5.5		survival days of NO.31 VC204 worm after UV irradiation	5.5	4.5		survival days of NO.31 DR1568 worm after UV irradiation	4	5.5
survival days of NO.32 CF1588 worm after UV irradiation	1	1.5		survival days of NO.32 CF1038 worm after UV irradiation	4.5	5		survival days of NO.32 TJ1052 worm after UV irradiation	3.5	3.5		survival days of NO.32 RB759 worm after UV irradiation	4	5.5		survival days of NO.32 VC204 worm after UV irradiation	5.5	4.5		survival days of NO.32 DR1568 worm after UV irradiation	4	5.5
survival days of NO.33 CF1588 worm after UV irradiation	1	1.5		survival days of NO.33 CF1038 worm after UV irradiation	5	5		survival days of NO.33 TJ1052 worm after UV irradiation	3.5	3.5		survival days of NO.33 RB759 worm after UV irradiation	4.5	5.5		survival days of NO.33 VC204 worm after UV irradiation	5.5	4.5		survival days of NO.33 DR1568 worm after UV irradiation	4	5.5
survival days of NO.34 CF1588 worm after UV irradiation	1	1.5		survival days of NO.34 CF1038 worm after UV irradiation	5	5		survival days of NO.34 TJ1052 worm after UV irradiation	3.5	4		survival days of NO.34 RB759 worm after UV irradiation	4.5	5.5		survival days of NO.34 VC204 worm after UV irradiation	5.5	4.5		survival days of NO.34 DR1568 worm after UV irradiation	4.5	5.5
survival days of NO.35 CF1588 worm after UV irradiation	1	1.5		survival days of NO.35 CF1038 worm after UV irradiation	5	1		survival days of NO.35 TJ1052 worm after UV irradiation	3.5	4		survival days of NO.35 RB759 worm after UV irradiation	4.5	5.5		survival days of NO.35 VC204 worm after UV irradiation	5.5	4.5		survival days of NO.35 DR1568 worm after UV irradiation	4.5	5.5
survival days of NO.36 CF1588 worm after UV irradiation	1	1.5		survival days of NO.36 CF1038 worm after UV irradiation	5	1.5		survival days of NO.36 TJ1052 worm after UV irradiation	3.5	4		survival days of NO.36 RB759 worm after UV irradiation	4.5	5.5		survival days of NO.36 VC204 worm after UV irradiation	5.5	4.5		survival days of NO.36 DR1568 worm after UV irradiation	4.5	5.5
survival days of NO.37 CF1588 worm after UV irradiation	1.5	1.5		survival days of NO.37 CF1038 worm after UV irradiation	1.5	1.5		survival days of NO.37 TJ1052 worm after UV irradiation	3.5	4		survival days of NO.37 RB759 worm after UV irradiation	4.5	5.5		survival days of NO.37 VC204 worm after UV irradiation	5.5	4.5		survival days of NO.37 DR1568 worm after UV irradiation	4.5	6
survival days of NO.38 CF1588 worm after UV irradiation	1.5	1.5		survival days of NO.38 CF1038 worm after UV irradiation	2	2		survival days of NO.38 TJ1052 worm after UV irradiation	3.5	4		survival days of NO.38 RB759 worm after UV irradiation	4.5	5.5		survival days of NO.38 VC204 worm after UV irradiation	5.5	4.5		survival days of NO.38 DR1568 worm after UV irradiation	4.5	6
survival days of NO.39 CF1588 worm after UV irradiation	1.5	1.5		survival days of NO.39 CF1038 worm after UV irradiation	2	2.5		survival days of NO.39 TJ1052 worm after UV irradiation	3.5	4		survival days of NO.39 RB759 worm after UV irradiation	4.5	5.5		survival days of NO.39 VC204 worm after UV irradiation	5.5	4.5		survival days of NO.39 DR1568 worm after UV irradiation	4.5	6
survival days of NO.40 CF1588 worm after UV irradiation	1.5	1.5		survival days of NO.40 CF1038 worm after UV irradiation	2.5	3		survival days of NO.40 TJ1052 worm after UV irradiation	4	4		survival days of NO.40 RB759 worm after UV irradiation	4.5	5.5		survival days of NO.40 VC204 worm after UV irradiation	6	4.5		survival days of NO.40 DR1568 worm after UV irradiation	5	6
survival days of NO.41 CF1588 worm after UV irradiation	1.5	1.5		survival days of NO.41 CF1038 worm after UV irradiation	2.5	3.5		survival days of NO.41 TJ1052 worm after UV irradiation	4	4		survival days of NO.41 RB759 worm after UV irradiation	5	5.5		survival days of NO.41 VC204 worm after UV irradiation	6	4.5		survival days of NO.41 DR1568 worm after UV irradiation	5	6
survival days of NO.42 CF1588 worm after UV irradiation	1.5	1.5		survival days of NO.42 CF1038 worm after UV irradiation	3	4.5		survival days of NO.42 TJ1052 worm after UV irradiation	4	4		survival days of NO.42 RB759 worm after UV irradiation	5	5.5		survival days of NO.42 VC204 worm after UV irradiation	6	4.5		survival days of NO.42 DR1568 worm after UV irradiation	5	6
survival days of NO.43 CF1588 worm after UV irradiation	1.5	1.5		survival days of NO.43 CF1038 worm after UV irradiation	4	4.5		survival days of NO.43 TJ1052 worm after UV irradiation	4	4.5		survival days of NO.43 RB759 worm after UV irradiation	5	5.5		survival days of NO.43 VC204 worm after UV irradiation	6	4.5		survival days of NO.43 DR1568 worm after UV irradiation	5	6
survival days of NO.44 CF1588 worm after UV irradiation	1.5	1.5		survival days of NO.44 CF1038 worm after UV irradiation	4	4.5		survival days of NO.44 TJ1052 worm after UV irradiation	4	4.5		survival days of NO.44 RB759 worm after UV irradiation	5	5.5		survival days of NO.44 VC204 worm after UV irradiation	6	4.5		survival days of NO.44 DR1568 worm after UV irradiation	5	6
survival days of NO.45 CF1588 worm after UV irradiation	1.5	1.5		survival days of NO.45 CF1038 worm after UV irradiation	4.5	5		survival days of NO.45 TJ1052 worm after UV irradiation	4	4.5		survival days of NO.45 RB759 worm after UV irradiation	5	5.5		survival days of NO.45 VC204 worm after UV irradiation	6	4.5		survival days of NO.45 DR1568 worm after UV irradiation	5	6
survival days of NO.46 CF1588 worm after UV irradiation	1.5	1.5		survival days of NO.46 CF1038 worm after UV irradiation	4.5	3.5		survival days of NO.46 TJ1052 worm after UV irradiation	4.5	4.5		survival days of NO.46 RB759 worm after UV irradiation	5	5.5		survival days of NO.46 VC204 worm after UV irradiation	6.5	5		survival days of NO.46 DR1568 worm after UV irradiation	5	6
survival days of NO.47 CF1588 worm after UV irradiation	1.5	1.5		survival days of NO.47 CF1038 worm after UV irradiation	5	3.5		survival days of NO.47 TJ1052 worm after UV irradiation	4.5	4.5		survival days of NO.47 RB759 worm after UV irradiation	5	5.5		survival days of NO.47 VC204 worm after UV irradiation	6.5	5		survival days of NO.47 DR1568 worm after UV irradiation	5	6
survival days of NO.48 CF1588 worm after UV irradiation	1.5	1.5		survival days of NO.48 CF1038 worm after UV irradiation	5	3.5		survival days of NO.48 TJ1052 worm after UV irradiation	4.5	4.5		survival days of NO.48 RB759 worm after UV irradiation	5	5.5		survival days of NO.48 VC204 worm after UV irradiation	6.5	5		survival days of NO.48 DR1568 worm after UV irradiation	5	6
survival days of NO.49 CF1588 worm after UV irradiation	1.5	1.5		survival days of NO.49 CF1038 worm after UV irradiation	5	3.5		survival days of NO.49 TJ1052 worm after UV irradiation	5	5.5		survival days of NO.49 RB759 worm after UV irradiation	5	6		survival days of NO.49 VC204 worm after UV irradiation	6.5	5.5		survival days of NO.49 DR1568 worm after UV irradiation	5.5	6.5
survival days of NO.50 CF1588 worm after UV irradiation	1.5	1.5		survival days of NO.50 CF1038 worm after UV irradiation	3.5	3.5		survival days of NO.50 TJ1052 worm after UV irradiation	5	5.5		survival days of NO.50 RB759 worm after UV irradiation	5	6		survival days of NO.50 VC204 worm after UV irradiation	6.5	5.5		survival days of NO.50 DR1568 worm after UV irradiation	5.5	6.5
survival days of NO.51 CF1588 worm after UV irradiation	1.5	2		survival days of NO.51 CF1038 worm after UV irradiation	3.5	3.5		survival days of NO.51 TJ1052 worm after UV irradiation	5	5.5		survival days of NO.51 RB759 worm after UV irradiation	5	6		survival days of NO.51 VC204 worm after UV irradiation	6.5	5.5		survival days of NO.51 DR1568 worm after UV irradiation	5.5	6.5
survival days of NO.52 CF1588 worm after UV irradiation	1.5	2		survival days of NO.52 CF1038 worm after UV irradiation	3.5	3.5		survival days of NO.52 TJ1052 worm after UV irradiation	5.5	5.5		survival days of NO.52 RB759 worm after UV irradiation	5	6		survival days of NO.52 VC204 worm after UV irradiation	6.5	5.5		survival days of NO.52 DR1568 worm after UV irradiation	5.5	7
survival days of NO.53 CF1588 worm after UV irradiation	1.5	2		survival days of NO.53 CF1038 worm after UV irradiation	3.5	3.5		survival days of NO.53 TJ1052 worm after UV irradiation	5.5	5.5		survival days of NO.53 RB759 worm after UV irradiation	5.5	6		survival days of NO.53 VC204 worm after UV irradiation	6.5	5.5		survival days of NO.53 DR1568 worm after UV irradiation	5.5	7
survival days of NO.54 CF1588 worm after UV irradiation	1.5	2		survival days of NO.54 CF1038 worm after UV irradiation	3.5	4		survival days of NO.54 TJ1052 worm after UV irradiation	5.5	5.5		survival days of NO.54 RB759 worm after UV irradiation	5.5	6		survival days of NO.54 VC204 worm after UV irradiation	6.5	5.5		survival days of NO.54 DR1568 worm after UV irradiation	5.5	7
survival days of NO.55 CF1588 worm after UV irradiation	1.5	2		survival days of NO.55 CF1038 worm after UV irradiation	3.5	4		survival days of NO.55 TJ1052 worm after UV irradiation	5.5	5.5		survival days of NO.55 RB759 worm after UV irradiation	5.5	6		survival days of NO.55 VC204 worm after UV irradiation	6.5	5.5		survival days of NO.55 DR1568 worm after UV irradiation	5.5	7.5
survival days of NO.56 CF1588 worm after UV irradiation	1.5	2		survival days of NO.56 CF1038 worm after UV irradiation	3.5	4		survival days of NO.56 TJ1052 worm after UV irradiation	5.5	5.5		survival days of NO.56 RB759 worm after UV irradiation	5.5	6		survival days of NO.56 VC204 worm after UV irradiation	6.5	5.5		survival days of NO.56 DR1568 worm after UV irradiation	5.5	7.5
survival days of NO.57 CF1588 worm after UV irradiation	1.5	2		survival days of NO.57 CF1038 worm after UV irradiation	3.5	4		survival days of NO.57 TJ1052 worm after UV irradiation	5.5	5.5		survival days of NO.57 RB759 worm after UV irradiation	6	6.5		survival days of NO.57 VC204 worm after UV irradiation	6.5	5.5		survival days of NO.57 DR1568 worm after UV irradiation	5.5	7.5
survival days of NO.58 CF1588 worm after UV irradiation	1.5	2		survival days of NO.58 CF1038 worm after UV irradiation	4	4		survival days of NO.58 TJ1052 worm after UV irradiation	6.5	6		survival days of NO.58 RB759 worm after UV irradiation	6	6.5		survival days of NO.58 VC204 worm after UV irradiation	6.5	5.5		survival days of NO.58 DR1568 worm after UV irradiation	5.5	7.5
survival days of NO.59 CF1588 worm after UV irradiation	1.5	2		survival days of NO.59 CF1038 worm after UV irradiation	4	4		survival days of NO.59 TJ1052 worm after UV irradiation	6.5	6		survival days of NO.59 RB759 worm after UV irradiation	6	6.5		survival days of NO.59 VC204 worm after UV irradiation	6.5	5.5		survival days of NO.59 DR1568 worm after UV irradiation	5.5	7.5
survival days of NO.60 CF1588 worm after UV irradiation	1.5	2		survival days of NO.60 CF1038 worm after UV irradiation	4	4		survival days of NO.60 TJ1052 worm after UV irradiation	6.5	6		survival days of NO.60 RB759 worm after UV irradiation	6	6.5		survival days of NO.60 VC204 worm after UV irradiation	6.5	5.5		survival days of NO.60 DR1568 worm after UV irradiation	5.5	7.5
survival days of NO.61 CF1588 worm after UV irradiation	2	2.5		survival days of NO.61 CF1038 worm after UV irradiation	4.5	4.5		survival days of NO.61 TJ1052 worm after UV irradiation	6.5	6.5		survival days of NO.61 RB759 worm after UV irradiation	6	6.5		survival days of NO.61 VC204 worm after UV irradiation	7	5.5		survival days of NO.61 DR1568 worm after UV irradiation	6	7.5
survival days of NO.62 CF1588 worm after UV irradiation	2	2.5		survival days of NO.62 CF1038 worm after UV irradiation	4.5	4.5		survival days of NO.62 TJ1052 worm after UV irradiation	6.5	6.5		survival days of NO.62 RB759 worm after UV irradiation	6	6.5		survival days of NO.62 VC204 worm after UV irradiation	7	5.5		survival days of NO.62 DR1568 worm after UV irradiation	6	7.5
survival days of NO.63 CF1588 worm after UV irradiation	2	2.5		survival days of NO.63 CF1038 worm after UV irradiation	4.5	4.5		survival days of NO.63 TJ1052 worm after UV irradiation	6.5	6.5		survival days of NO.63 RB759 worm after UV irradiation	6	6.5		survival days of NO.63 VC204 worm after UV irradiation	7	5.5		survival days of NO.63 DR1568 worm after UV irradiation	6	7.5
survival days of NO.64 CF1588 worm after UV irradiation	2	2.5		survival days of NO.64 CF1038 worm after UV irradiation	4.5	4.5		survival days of NO.64 TJ1052 worm after UV irradiation	6.5	7		survival days of NO.64 RB759 worm after UV irradiation	6	6.5		survival days of NO.64 VC204 worm after UV irradiation	7	6		survival days of NO.64 DR1568 worm after UV irradiation	6.5	7.5
survival days of NO.65 CF1588 worm after UV irradiation	2	2.5		survival days of NO.65 CF1038 worm after UV irradiation	4.5	4.5		survival days of NO.65 TJ1052 worm after UV irradiation	6.5	7		survival days of NO.65 RB759 worm after UV irradiation	6	6.5		survival days of NO.65 VC204 worm after UV irradiation	7	6		survival days of NO.65 DR1568 worm after UV irradiation	6.5	7.5
survival days of NO.66 CF1588 worm after UV irradiation	2	2.5		survival days of NO.66 CF1038 worm after UV irradiation	4.5	5		survival days of NO.66 TJ1052 worm after UV irradiation	6.5	7		survival days of NO.66 RB759 worm after UV irradiation	6	6.5		survival days of NO.66 VC204 worm after UV irradiation	7	6		survival days of NO.66 DR1568 worm after UV irradiation	6.5	7.5
survival days of NO.67 CF1588 worm after UV irradiation	2	2.5		survival days of NO.67 CF1038 worm after UV irradiation	4.5	5		survival days of NO.67 TJ1052 worm after UV irradiation	6.5	7.5		survival days of NO.67 RB759 worm after UV irradiation	6	6.5		survival days of NO.67 VC204 worm after UV irradiation	7.5	6		survival days of NO.67 DR1568 worm after UV irradiation	6.5	7.5
survival days of NO.68 CF1588 worm after UV irradiation	2	2.5		survival days of NO.68 CF1038 worm after UV irradiation	4.5	5		survival days of NO.68 TJ1052 worm after UV irradiation	6.5	7.5		survival days of NO.68 RB759 worm after UV irradiation	6	6.5		survival days of NO.68 VC204 worm after UV irradiation	7.5	6		survival days of NO.68 DR1568 worm after UV irradiation	6.5	7.5
survival days of NO.69 CF1588 worm after UV irradiation	2	2.5		survival days of NO.69 CF1038 worm after UV irradiation	5	1		survival days of NO.69 TJ1052 worm after UV irradiation	6.5	7.5		survival days of NO.69 RB759 worm after UV irradiation	6	7		survival days of NO.69 VC204 worm after UV irradiation	7.5	6		survival days of NO.69 DR1568 worm after UV irradiation	6.5	7.5
survival days of NO.70 CF1588 worm after UV irradiation	2	2.5		survival days of NO.70 CF1038 worm after UV irradiation	5	1.5		survival days of NO.70 TJ1052 worm after UV irradiation	6.5	8		survival days of NO.70 RB759 worm after UV irradiation	6	7		survival days of NO.70 VC204 worm after UV irradiation	7.5	6		survival days of NO.70 DR1568 worm after UV irradiation	7	8
survival days of NO.71 CF1588 worm after UV irradiation	2	2.5		survival days of NO.71 CF1038 worm after UV irradiation	5	1.5		survival days of NO.71 TJ1052 worm after UV irradiation	6.5	8		survival days of NO.71 RB759 worm after UV irradiation	6	7		survival days of NO.71 VC204 worm after UV irradiation	7.5	6		survival days of NO.71 DR1568 worm after UV irradiation	7	8
survival days of NO.72 CF1588 worm after UV irradiation	2	2.5		survival days of NO.72 CF1038 worm after UV irradiation	5	2		survival days of NO.72 TJ1052 worm after UV irradiation	6.5	8		survival days of NO.72 RB759 worm after UV irradiation	6	7		survival days of NO.72 VC204 worm after UV irradiation	7.5	6		survival days of NO.72 DR1568 worm after UV irradiation	7	8
survival days of NO.73 CF1588 worm after UV irradiation	2	2.5		survival days of NO.73 CF1038 worm after UV irradiation	1.5	2.5		survival days of NO.73 TJ1052 worm after UV irradiation	6.5	8.5		survival days of NO.73 RB759 worm after UV irradiation	6	7		survival days of NO.73 VC204 worm after UV irradiation	7.5	6		survival days of NO.73 DR1568 worm after UV irradiation	7	8
survival days of NO.74 CF1588 worm after UV irradiation	2	2.5		survival days of NO.74 CF1038 worm after UV irradiation	2	3		survival days of NO.74 TJ1052 worm after UV irradiation	6.5	8.5		survival days of NO.74 RB759 worm after UV irradiation	6	7		survival days of NO.74 VC204 worm after UV irradiation	7.5	6		survival days of NO.74 DR1568 worm after UV irradiation	7	8
survival days of NO.75 CF1588 worm after UV irradiation	2	2.5		survival days of NO.75 CF1038 worm after UV irradiation	2	3.5		survival days of NO.75 TJ1052 worm after UV irradiation	6.5	8.5		survival days of NO.75 RB759 worm after UV irradiation	6	7		survival days of NO.75 VC204 worm after UV irradiation	7.5	6		survival days of NO.75 DR1568 worm after UV irradiation	7	8
survival days of NO.76 CF1588 worm after UV irradiation	2	2.5		survival days of NO.76 CF1038 worm after UV irradiation	2.5	4.5		survival days of NO.76 TJ1052 worm after UV irradiation	7	8.5		survival days of NO.76 RB759 worm after UV irradiation	6	7		survival days of NO.76 VC204 worm after UV irradiation	7.5	6		survival days of NO.76 DR1568 worm after UV irradiation	7.5	8
survival days of NO.77 CF1588 worm after UV irradiation	2.5	2.5		survival days of NO.77 CF1038 worm after UV irradiation	2.5	4.5		survival days of NO.77 TJ1052 worm after UV irradiation	7	8.5		survival days of NO.77 RB759 worm after UV irradiation	6.5	7.5		survival days of NO.77 VC204 worm after UV irradiation	7.5	6		survival days of NO.77 DR1568 worm after UV irradiation	7.5	8
survival days of NO.78 CF1588 worm after UV irradiation	2.5	2.5		survival days of NO.78 CF1038 worm after UV irradiation	3	4.5		survival days of NO.78 TJ1052 worm after UV irradiation	7	8.5		survival days of NO.78 RB759 worm after UV irradiation	6.5	7.5		survival days of NO.78 VC204 worm after UV irradiation	7.5	6		survival days of NO.78 DR1568 worm after UV irradiation	7.5	8
survival days of NO.79 CF1588 worm after UV irradiation	2.5	2.5		survival days of NO.79 CF1038 worm after UV irradiation	4	5		survival days of NO.79 TJ1052 worm after UV irradiation	7.5	8.5		survival days of NO.79 RB759 worm after UV irradiation	6.5	7.5		survival days of NO.79 VC204 worm after UV irradiation	7.5	6.5		survival days of NO.79 DR1568 worm after UV irradiation	7.5	8.5
survival days of NO.80 CF1588 worm after UV irradiation	2.5	2.5		survival days of NO.80 CF1038 worm after UV irradiation	4	3.5		survival days of NO.80 TJ1052 worm after UV irradiation	7.5	8.5		survival days of NO.80 RB759 worm after UV irradiation	6.5	7.5		survival days of NO.80 VC204 worm after UV irradiation	7.5	6.5		survival days of NO.80 DR1568 worm after UV irradiation	7.5	8.5
survival days of NO.81 CF1588 worm after UV irradiation	2.5	2.5		survival days of NO.81 CF1038 worm after UV irradiation	4.5	3.5		survival days of NO.81 TJ1052 worm after UV irradiation	7.5	8.5		survival days of NO.81 RB759 worm after UV irradiation	6.5	7.5		survival days of NO.81 VC204 worm after UV irradiation	7.5	6.5		survival days of NO.81 DR1568 worm after UV irradiation	7.5	8.5
survival days of NO.82 CF1588 worm after UV irradiation	2.5	2.5		survival days of NO.82 CF1038 worm after UV irradiation	4.5	3.5		survival days of NO.82 TJ1052 worm after UV irradiation	8	8.5		survival days of NO.82 RB759 worm after UV irradiation	6.5	7.5		survival days of NO.82 VC204 worm after UV irradiation	7.5	6.5		survival days of NO.82 DR1568 worm after UV irradiation	7.5	8.5
survival days of NO.83 CF1588 worm after UV irradiation	2.5	3		survival days of NO.83 CF1038 worm after UV irradiation	5	3.5		survival days of NO.83 TJ1052 worm after UV irradiation	8	8.5		survival days of NO.83 RB759 worm after UV irradiation	6.5	7.5		survival days of NO.83 VC204 worm after UV irradiation	7.5	6.5		survival days of NO.83 DR1568 worm after UV irradiation	7.5	8.5
survival days of NO.84 CF1588 worm after UV irradiation	2.5	3		survival days of NO.84 CF1038 worm after UV irradiation	5	3.5		survival days of NO.84 TJ1052 worm after UV irradiation	8	8.5		survival days of NO.84 RB759 worm after UV irradiation	6.5	7.5		survival days of NO.84 VC204 worm after UV irradiation	7.5	6.5		survival days of NO.84 DR1568 worm after UV irradiation	7.5	8.5
survival days of NO.85 CF1588 worm after UV irradiation	2.5	3		survival days of NO.85 CF1038 worm after UV irradiation	5	3.5		survival days of NO.85 TJ1052 worm after UV irradiation	8	8.5		survival days of NO.85 RB759 worm after UV irradiation	6.5	7.5		survival days of NO.85 VC204 worm after UV irradiation	8	6.5		survival days of NO.85 DR1568 worm after UV irradiation	8	8.5
survival days of NO.86 CF1588 worm after UV irradiation	2.5	3		survival days of NO.86 CF1038 worm after UV irradiation	3.5	3.5		survival days of NO.86 TJ1052 worm after UV irradiation	8	8.5		survival days of NO.86 RB759 worm after UV irradiation	6.5	7.5		survival days of NO.86 VC204 worm after UV irradiation	8	6.5		survival days of NO.86 DR1568 worm after UV irradiation	8	8.5
survival days of NO.87 CF1588 worm after UV irradiation	2.5	3		survival days of NO.87 CF1038 worm after UV irradiation	3.5	3.5		survival days of NO.87 TJ1052 worm after UV irradiation	8	8.5		survival days of NO.87 RB759 worm after UV irradiation	6.5	7.5		survival days of NO.87 VC204 worm after UV irradiation	8	6.5		survival days of NO.87 DR1568 worm after UV irradiation	8	8.5
survival days of NO.88 CF1588 worm after UV irradiation	2.5	3		survival days of NO.88 CF1038 worm after UV irradiation	3.5	4		survival days of NO.88 TJ1052 worm after UV irradiation	8	9		survival days of NO.88 RB759 worm after UV irradiation	6.5	7.5		survival days of NO.88 VC204 worm after UV irradiation	8	6.5		survival days of NO.88 DR1568 worm after UV irradiation	8	8.5
survival days of NO.89 CF1588 worm after UV irradiation	2.5	3		survival days of NO.89 CF1038 worm after UV irradiation	3.5	4		survival days of NO.89 TJ1052 worm after UV irradiation	8	9		survival days of NO.89 RB759 worm after UV irradiation	6.5	8		survival days of NO.89 VC204 worm after UV irradiation	8	6.5		survival days of NO.89 DR1568 worm after UV irradiation	8	8.5
survival days of NO.90 CF1588 worm after UV irradiation	2.5	3		survival days of NO.90 CF1038 worm after UV irradiation	3.5	4		survival days of NO.90 TJ1052 worm after UV irradiation	8	9		survival days of NO.90 RB759 worm after UV irradiation	6.5	8		survival days of NO.90 VC204 worm after UV irradiation	8	6.5		survival days of NO.90 DR1568 worm after UV irradiation	8	8.5
survival days of NO.91 CF1588 worm after UV irradiation	2.5	3		survival days of NO.91 CF1038 worm after UV irradiation	3.5	4		survival days of NO.91 TJ1052 worm after UV irradiation	8	9		survival days of NO.91 RB759 worm after UV irradiation	6.5	8		survival days of NO.91 VC204 worm after UV irradiation	8	7		survival days of NO.91 DR1568 worm after UV irradiation	8	9
survival days of NO.92 CF1588 worm after UV irradiation	2.5	3		survival days of NO.92 CF1038 worm after UV irradiation	3.5	4		survival days of NO.92 TJ1052 worm after UV irradiation	8	9		survival days of NO.92 RB759 worm after UV irradiation	6.5	8		survival days of NO.92 VC204 worm after UV irradiation	8	7		survival days of NO.92 DR1568 worm after UV irradiation	8	9
survival days of NO.93 CF1588 worm after UV irradiation	2.5	3		survival days of NO.93 CF1038 worm after UV irradiation	3.5	4		survival days of NO.93 TJ1052 worm after UV irradiation	8	9		survival days of NO.93 RB759 worm after UV irradiation	6.5	8		survival days of NO.93 VC204 worm after UV irradiation	8	7		survival days of NO.93 DR1568 worm after UV irradiation	8	9
survival days of NO.94 CF1588 worm after UV irradiation	2.5	3		survival days of NO.94 CF1038 worm after UV irradiation	4	4		survival days of NO.94 TJ1052 worm after UV irradiation	8.5	9		survival days of NO.94 RB759 worm after UV irradiation	6.5	8		survival days of NO.94 VC204 worm after UV irradiation	8.5	7		survival days of NO.94 DR1568 worm after UV irradiation	8.5	9
survival days of NO.95 CF1588 worm after UV irradiation	2.5	3.5		survival days of NO.95 CF1038 worm after UV irradiation	4	4.5		survival days of NO.95 TJ1052 worm after UV irradiation	8.5	9		survival days of NO.95 RB759 worm after UV irradiation	6.5	8		survival days of NO.95 VC204 worm after UV irradiation	8.5	7		survival days of NO.95 DR1568 worm after UV irradiation	8.5	9
survival days of NO.96 CF1588 worm after UV irradiation	2.5	3.5		survival days of NO.96 CF1038 worm after UV irradiation	4	4.5		survival days of NO.96 TJ1052 worm after UV irradiation	8.5	9		survival days of NO.96 RB759 worm after UV irradiation	6.5	8		survival days of NO.96 VC204 worm after UV irradiation	8.5	7		survival days of NO.96 DR1568 worm after UV irradiation	8.5	9
survival days of NO.97 CF1588 worm after UV irradiation	2.5	3.5		survival days of NO.97 CF1038 worm after UV irradiation	4.5	4.5		survival days of NO.97 TJ1052 worm after UV irradiation	9	9		survival days of NO.97 RB759 worm after UV irradiation	6.5	8.5		survival days of NO.97 VC204 worm after UV irradiation	8.5	7.5		survival days of NO.97 DR1568 worm after UV irradiation	8.5	9
survival days of NO.98 CF1588 worm after UV irradiation	2.5	3.5		survival days of NO.98 CF1038 worm after UV irradiation	4.5	4.5		survival days of NO.98 TJ1052 worm after UV irradiation	9	9		survival days of NO.98 RB759 worm after UV irradiation	6.5	8.5		survival days of NO.98 VC204 worm after UV irradiation	8.5	7.5		survival days of NO.98 DR1568 worm after UV irradiation	8.5	9
survival days of NO.99 CF1588 worm after UV irradiation	3	3.5		survival days of NO.99 CF1038 worm after UV irradiation	4.5	4.5		survival days of NO.99 TJ1052 worm after UV irradiation	9	9		survival days of NO.99 RB759 worm after UV irradiation	6.5	8.5		survival days of NO.99 VC204 worm after UV irradiation	8.5	7.5		survival days of NO.99 DR1568 worm after UV irradiation	8.5	9
survival days of NO.100 CF1588 worm after UV irradiation	3	3.5		survival days of NO.100 CF1038 worm after UV irradiation	4.5	5		survival days of NO.100 TJ1052 worm after UV irradiation	9	9		survival days of NO.100 RB759 worm after UV irradiation	6.5	8.5		survival days of NO.100 VC204 worm after UV irradiation	8.5	7.5		survival days of NO.100 DR1568 worm after UV irradiation	8.5	9
survival days of NO.101 CF1588 worm after UV irradiation	3	3.5		survival days of NO.101 CF1038 worm after UV irradiation	4.5	5		survival days of NO.101 TJ1052 worm after UV irradiation	9	9		survival days of NO.101 RB759 worm after UV irradiation	7	8.5		survival days of NO.101 VC204 worm after UV irradiation	8.5	7.5		survival days of NO.101 DR1568 worm after UV irradiation	8.5	9
survival days of NO.102 CF1588 worm after UV irradiation	3	3.5		survival days of NO.102 CF1038 worm after UV irradiation	4.5	5		survival days of NO.102 TJ1052 worm after UV irradiation	9	9		survival days of NO.102 RB759 worm after UV irradiation	7	8.5		survival days of NO.102 VC204 worm after UV irradiation	8.5	7.5		survival days of NO.102 DR1568 worm after UV irradiation	8.5	9
survival days of NO.103 CF1588 worm after UV irradiation	3	3.5		survival days of NO.103 CF1038 worm after UV irradiation	4.5			survival days of NO.103 TJ1052 worm after UV irradiation	9	9		survival days of NO.103 RB759 worm after UV irradiation	7	8.5		survival days of NO.103 VC204 worm after UV irradiation		8
survival days of NO.104 CF1588 worm after UV irradiation	3	3.5		survival days of NO.104 CF1038 worm after UV irradiation	4.5			survival days of NO.104 TJ1052 worm after UV irradiation	9	9		survival days of NO.104 RB759 worm after UV irradiation	7	8.5		survival days of NO.104 VC204 worm after UV irradiation		8
survival days of NO.105 CF1588 worm after UV irradiation	3	3.5		survival days of NO.105 CF1038 worm after UV irradiation	5			survival days of NO.105 TJ1052 worm after UV irradiation	9	9		survival days of NO.105 RB759 worm after UV irradiation	7			survival days of NO.105 VC204 worm after UV irradiation		8
survival days of NO.106 CF1588 worm after UV irradiation	3	3.5		survival days of NO.106 CF1038 worm after UV irradiation	5			survival days of NO.106 TJ1052 worm after UV irradiation		9		survival days of NO.106 RB759 worm after UV irradiation	7			survival days of NO.106 VC204 worm after UV irradiation		8
survival days of NO.107 CF1588 worm after UV irradiation	3	3.5		survival days of NO.107 CF1038 worm after UV irradiation	5			survival days of NO.107 TJ1052 worm after UV irradiation		9		survival days of NO.107 RB759 worm after UV irradiation	7			survival days of NO.107 VC204 worm after UV irradiation		8
survival days of NO.108 CF1588 worm after UV irradiation	3	3.5		survival days of NO.108 CF1038 worm after UV irradiation	5			survival days of NO.108 TJ1052 worm after UV irradiation		9		survival days of NO.108 RB759 worm after UV irradiation	7			survival days of NO.108 VC204 worm after UV irradiation		8
survival days of NO.109 CF1588 worm after UV irradiation	3	3.5										survival days of NO.109 RB759 worm after UV irradiation	7			survival days of NO.109 VC204 worm after UV irradiation		8.5
survival days of NO.110 CF1588 worm after UV irradiation	3	3.5										survival days of NO.110 RB759 worm after UV irradiation	7			survival days of NO.110 VC204 worm after UV irradiation		8.5
survival days of NO.111 CF1588 worm after UV irradiation	3	3.5										survival days of NO.111 RB759 worm after UV irradiation	7			survival days of NO.111 VC204 worm after UV irradiation		8.5
survival days of NO.112 CF1588 worm after UV irradiation	3	3.5										survival days of NO.112 RB759 worm after UV irradiation	7			survival days of NO.112 VC204 worm after UV irradiation		9
survival days of NO.113 CF1588 worm after UV irradiation	3	3.5										survival days of NO.113 RB759 worm after UV irradiation	7.5			survival days of NO.113 VC204 worm after UV irradiation		9
survival days of NO.114 CF1588 worm after UV irradiation	3	3.5										survival days of NO.114 RB759 worm after UV irradiation	7.5			survival days of NO.114 VC204 worm after UV irradiation		9
survival days of NO.115 CF1588 worm after UV irradiation	3	3.5										survival days of NO.115 RB759 worm after UV irradiation	7.5
survival days of NO.116 CF1588 worm after UV irradiation	3	3.5										survival days of NO.116 RB759 worm after UV irradiation	7.5
survival days of NO.117 CF1588 worm after UV irradiation	3	3.5										survival days of NO.117 RB759 worm after UV irradiation	7.5
survival days of NO.118 CF1588 worm after UV irradiation	3	3.5										survival days of NO.118 RB759 worm after UV irradiation	7.5
survival days of NO.119 CF1588 worm after UV irradiation	3.5	3.5										survival days of NO.119 RB759 worm after UV irradiation	7.5
survival days of NO.120 CF1588 worm after UV irradiation	3.5	3.5										survival days of NO.120 RB759 worm after UV irradiation	7.5
survival days of NO.121 CF1588 worm after UV irradiation	3.5	4										survival days of NO.121 RB759 worm after UV irradiation	7.5
survival days of NO.122 CF1588 worm after UV irradiation	3.5	4										survival days of NO.122 RB759 worm after UV irradiation	7.5
survival days of NO.123 CF1588 worm after UV irradiation	3.5	4										survival days of NO.123 RB759 worm after UV irradiation	7.5
survival days of NO.124 CF1588 worm after UV irradiation	3.5	4										survival days of NO.124 RB759 worm after UV irradiation	7.5
survival days of NO.125 CF1588 worm after UV irradiation	3.5	4										survival days of NO.125 RB759 worm after UV irradiation	8
survival days of NO.126 CF1588 worm after UV irradiation	3.5	4										survival days of NO.126 RB759 worm after UV irradiation	8
survival days of NO.127 CF1588 worm after UV irradiation	3.5	4										survival days of NO.127 RB759 worm after UV irradiation	8
survival days of NO.128 CF1588 worm after UV irradiation	3.5	4										survival days of NO.128 RB759 worm after UV irradiation	8
survival days of NO.129 CF1588 worm after UV irradiation	3.5	4										survival days of NO.129 RB759 worm after UV irradiation	8
survival days of NO.130 CF1588 worm after UV irradiation	3.5	4										survival days of NO.130 RB759 worm after UV irradiation	8
survival days of NO.131 CF1588 worm after UV irradiation	3.5	4										survival days of NO.131 RB759 worm after UV irradiation	8
survival days of NO.132 CF1588 worm after UV irradiation	3.5	4										survival days of NO.132 RB759 worm after UV irradiation	8
survival days of NO.133 CF1588 worm after UV irradiation	3.5	4
survival days of NO.134 CF1588 worm after UV irradiation	3.5	4
survival days of NO.135 CF1588 worm after UV irradiation	4	4
survival days of NO.136 CF1588 worm after UV irradiation	4	4
survival days of NO.137 CF1588 worm after UV irradiation	4	4
survival days of NO.138 CF1588 worm after UV irradiation	4	4
survival days of NO.139 CF1588 worm after UV irradiation	4
survival days of NO.140 CF1588 worm after UV irradiation	4
survival days of NO.141 CF1588 worm after UV irradiation	4
survival days of NO.142 CF1588 worm after UV irradiation	4
survival days of NO.143 CF1588 worm after UV irradiation	4
survival days of NO.144 CF1588 worm after UV irradiation	4
survival days of NO.145 CF1588 worm after UV irradiation	4
survival days of NO.146 CF1588 worm after UV irradiation	4
survival days of NO.147 CF1588 worm after UV irradiation	4
survival days of NO.148 CF1588 worm after UV irradiation	4
survival days of NO.149 CF1588 worm after UV irradiation	4
survival days of NO.150 CF1588 worm after UV irradiation	4
survival days of NO.151 CF1588 worm after UV irradiation	4
survival days of NO.152 CF1588 worm after UV irradiation	4
