# Supplementary material for: Didymin improves UV irradiation resistance in C. elegans
Source: PeerJ. 2019 Jan 9;6:e6218. doi: 10.7717/peerj.6218 (PMC6330030; doi:10.7717/peerj.6218)
Supplement: Supplemental Information 6 [file peerj-07-6218-s006.xls]

## Sheet: figure 6
Ct (group 1)				Ct (group 2)				Ct (group 3)
concentration of didymin	0 mM	0.1 mM		concentration of didymin	0 mM	0.1 mM		concentration of didymin	0 mM	0.1 mM
actin	19.0103	22.0276		actin	22.9485	23.232		actin	21.3799	22.2319
actin	19.1222	22.0457		actin	22.2166	23.2298		actin	21.8875	23.0917
actin	18.9818	22.0487		actin	22.189	23.4412		actin	20.9988	22.0087
concentration of didymin	0 mM	0.1 mM		concentration of didymin	0 mM	0.1 mM		concentration of didymin	0 mM	0.1 mM
sod-3	28.0635	29.3833		sod-3	31.8896	31.3949		sod-3	32.3342	32.291
sod-3	27.7772	29.9009		sod-3	31.8835	30.9788		sod-3	33.1892	32.0928
sod-3	28.3246	29.3799		sod-3	31.3106	31.1868		sod-3	32.0468	31.3124
concentration of didymin	0 mM	0.1 mM		concentration of didymin	0 mM	0.1 mM		concentration of didymin	0 mM	0.1 mM
hsp-16.2	24.1888	26.0449		hsp-16.2	23.0158	23.2821		hsp-16.2	24.2389	24.465
hsp-16.2	23.7481	26.1752		hsp-16.2	22.9936	23.0393		hsp-16.2	24.9901	24.8812
hsp-16.2	23.7751	26.2247		hsp-16.2	22.9438	23.1787		hsp-16.2	24.2469	24.5501
concentration of didymin	0 mM	0.1 mM		concentration of didymin	0 mM	0.1 mM		concentration of didymin	0 mM	0.1 mM
daf-16	27.3308	30.2474		daf-16	30.8282	31.7268		daf-16	31.4409	32.8934
daf-16	27.8326	30.4404		daf-16	30.8179	31.59		daf-16	31.3975	32.7485
daf-16	27.204	30.3231		daf-16	30.9968	31.9443		daf-16	32.0001	32.1335
